# Supplementary material for: Lethal metabolism of Candida albicans respiratory mutants
Source: PLoS One. 2024 Apr 5;19(4):e0300630. doi: 10.1371/journal.pone.0300630 (PMC10997084; doi:10.1371/journal.pone.0300630)
Supplement: S1 Table — (XLSX) [file pone.0300630.s002.xlsx]

## Sheet: Sheet1
Table S1. Effect of various peptones on cell death.
Supplement	Total Cells (cells/ml)	Trypan blue pos (cells/ml)	% Cell Death
None	48000000	480000	1
BactoPeptone (Lot# 7177759)	28500000	14500000	50.8772
BactoPeptone (Lot# 9121629)	38500000	22750000	59.0909
Proteose Peptone #3 (Difco)	336000000	240000000	71.4286
VWR Peptone	36800000	14000000	38.0435
Phytopeptone (BBL)	36500000	920000	2.52055
BactoTryptone	50500000	1080000	2.13861
Casamino acids	49500000	340000	0.686869
