# Supplementary material for: Lethal metabolism of Candida albicans respiratory mutants
Source: PLoS One. 2024 Apr 5;19(4):e0300630. doi: 10.1371/journal.pone.0300630 (PMC10997084; doi:10.1371/journal.pone.0300630)
Supplement: S2 Table — (XLSX) [file pone.0300630.s003.xlsx]

## Sheet: Sheet1
S2 Table. Effect of nucleosides and bases in purged conditioned SC media
Supplement	Total Cells (cells/ml)	Trypan blue pos (cells/ml)	% Cell death
None	132000000	2200000	1.66667
2-deoxyadenosine	145000000	1000000	0.689655
2-deoxyguanosine	113000000	1400000	1.23894
adenosine	127000000	200000	0.15748
guanosine	74000000	200000	0.27027
adenine	129000000	4200000	3.25581
inosine	74000000	200000	0.27027
hypoxanthine	132000000	600000	0.454545
xanthine	58000000	200000	0.344828
