# Supplementary material for: Lethal metabolism of Candida albicans respiratory mutants
Source: PLoS One. 2024 Apr 5;19(4):e0300630. doi: 10.1371/journal.pone.0300630 (PMC10997084; doi:10.1371/journal.pone.0300630)
Supplement: S1 Dataset — (XLSX) [file pone.0300630.s004.xlsx]

## Sheet: Fig2
	Results of plating experiments							Results of trypan blue staining
					CFU/ml				Total cells (cells/ml)			Trypan blue pos (cells/ml)			% Cell Death
	Strain	Medium	Sample time (h)	Trial1	Trail2	Trial3		Trial1	Trail2	Trial3	Trial1	Trail2	Trial3	Trial1	Trail2	Trial3
	mt1179.41	SC	0	60553.3	69607.3	64172		100000	100000	100000	160	0	1600	0.16	0	1.6
	mt1179.41	SC	8	1.15333e+06	913333	1.10667e+06		2800000	1580000	1800000	0	0	0	0	0	0
	mt1179.41	SC	16	5.33333e+07	4.73333e+07	6.3e+07		74000000	75500000	72500000	0	0	195750	0	0	0.27
	mt1179.41	SC	18	8.46667e+07	1.03333e+08	1.11333e+08		144000000	130000000	160000000	2016000	97500	208000	1.4	0.075	0.13
	mt1179.41	SC	20	202000000	1.66667e+08	217000000		234000000	290000000	248000000	819000	1595000	396800	0.35	0.55	0.16
	mt1179.41	SC	22	2.06667e+08	2.84667e+08	2.78e+08		270000000	410000000	410000000	1377000	1394000	2173000	0.51	0.34	0.53
	mt1179.41	SC	24	2.21333e+08	3.30667e+08	3.04e+08		280000000	380000000	350000000	980000	3800000	1995000	0.35	1	0.57
	mt1179.41	YPD	0	60553.3	69607.3	64172		100000	100000	100000	160	0	1600	0.16	0	1.6
	mt1179.41	YPD	8	1.11333e+06	866667	1.02667e+06		2600000	2460000	1700000	0	0	19720	0	0	1.16
	mt1179.41	YPD	16	4.46667e+07	5.13333e+07	6.3e+07		98000000	100000000	120000000	392000	400000	1368000	0.4	0.4	1.14
	mt1179.41	YPD	18	7.26667e+07	6.33333e+07	7.23333e+07		270000000	160000000	140000000	11880000	38400000	3.794e+07	4.4	24	27.1
	mt1179.41	YPD	20	4.46667e+07	3.5e+07	3.63333e+07		210000000	238000000	235000000	73500000	145180000	152750000	35	61	65
	mt1179.41	YPD	22	14600000	1.31333e+07	8.33333e+06		190000000	270000000	220000000	159600000	210600000	171600000	84	78	78
	mt1179.41	YPD	24	5600000	4.93333e+06	4.46667e+06		230000000	250000000	215000000	209300000	235000000	178450000	91	94	83
	SC5314	SC	0	54846.7	77497.3	98537.3		100000	100000	100000	320	0	1000	0.32	0	1
	SC5314	SC	8	1260000	1.71333e+06	1.56667e+06		2800000	3360000	3600000	0	0	0	0	0	0
	SC5314	SC	16	178000000	188000000	1.18e+08		160000000	240000000	180000000	0	0	0	0	0	0
	SC5314	SC	18	3.16667e+08	340000000	3.53333e+08		400000000	430000000	398000000	0	0	0	0	0	0
	SC5314	SC	20	3.96667e+08	3.06667e+08	370000000		436000000	370000000	570000000	0	0	0	0	0	0
	SC5314	SC	22	230000000	3.28e+08	400000000		470000000	420000000	620000000	1974000	0	0	0.42	0	0
	SC5314	SC	24	4.86667e+08	3.09333e+08	5.06667e+08		500000000	440000000	580000000	0	0	0	0	0	0
	SC5314	YPD	0	54846.7	77497.3	98537.3		100000	100000	100000	320	0	1000	0.32	0	1
	SC5314	YPD	8	2.08667e+06	2.35333e+06	3.42667e+06		3200000	7000000	5700000	0	0	0	0	0	0
	SC5314	YPD	16	3.33333e+08	4.53333e+08	440000000		580000000	610000000	580000000	406000	0	0	0.07	0	0
	SC5314	YPD	18	730000000	720000000	850000000		980000000	980000000	920000000	0	0	0	0	0	0
	SC5314	YPD	20	790000000	8.73333e+08	1.09333e+09		1180000000	1100000000	930000000	0	0	0	0	0	0
	SC5314	YPD	22	9.16667e+08	9.93333e+08	920000000		1200000000	1200000000	1100000000	2040000	0	0	0.17	0	0
	SC5314	YPD	24	8.23333e+08	930000000	1.06667e+09		1200000000	1300000000	1070000000	0	0	0	0	0	0

## Sheet: Fig3
Fig 3. Media conditional viability of Complex I mutants.
Strain	Genotype	Medium	Total cells(cells/ml)	Trypan blue pos (cells/ml)	% Cell Death
mt1179.41	nuo3∆/∆	YPD	25600000	22800000	89.0625
mt1179.41	nuo3∆/∆	YPD	27000000	24600000	91.1111
mt1179.41	nuo3∆/∆	YPD	30400000	25000000	82.2368
mt5077.41	nuo4∆/∆	YPD	19000000	15600000	82.1053
mt5077.41	nuo4∆/∆	YPD	24600000	23800000	96.748
mt5077.41	nuo4∆/∆	YPD	21600000	20400000	94.4444
mt2513.41	mne1∆/∆	YPD	21200000	18400000	86.7925
mt2513.41	mne1∆/∆	YPD	22800000	20200000	88.5965
mt2513.41	mne1∆/∆	YPD	18200000	16600000	91.2088
mt2819.41	nue1∆/∆	YPD	25000000	23000000	92
mt2819.41	nue1∆/∆	YPD	23600000	20000000	84.7458
mt2819.41	nue1∆/∆	YPD	24400000	22000000	90.1639
mt4467.41	nue2∆/∆	YPD	35600000	30600000	85.9551
mt4467.41	nue2∆/∆	YPD	30200000	26800000	88.7417
mt4467.41	nue2∆/∆	YPD	32800000	27400000	83.5366
goa1ms.41	goa1∆/∆	YPD	20600000	19600000	95.1456
goa1ms.41	goa1∆/∆	YPD	14200000	13200000	92.9577
goa1ms.41	goa1∆/∆	YPD	19800000	18000000	90.9091
mt1179.41	nuo3∆/∆	SC	36600000	0	0
mt1179.41	nuo3∆/∆	SC	28800000	0	0
mt1179.41	nuo3∆/∆	SC	29800000	400000	1.34228
mt5077.41	nuo4∆/∆	SC	44800000	200000	0.446429
mt5077.41	nuo4∆/∆	SC	44000000	0	0
mt5077.41	nuo4∆/∆	SC	39600000	800000	2.0202
mt2513.41	mne1∆/∆	SC	35200000	200000	0.568182
mt2513.41	mne1∆/∆	SC	36200000	0	0
mt2513.41	mne1∆/∆	SC	42400000	0	0
mt2819.41	nue1∆/∆	SC	36800000	0	0
mt2819.41	nue1∆/∆	SC	39600000	400000	1.0101
mt2819.41	nue1∆/∆	SC	42200000	400000	0.947867
mt4467.41	nue2∆/∆	SC	348000000	400000	0.114943
mt4467.41	nue2∆/∆	SC	356000000	2600000	0.730337
mt4467.41	nue2∆/∆	SC	396000000	3000000	0.757576
goa1ms.41	goa1∆/∆	SC	314000000	1800000	0.573248
goa1ms.41	goa1∆/∆	SC	324000000	2600000	0.802469
goa1ms.41	goa1∆/∆	SC	308000000	1600000	0.519481

## Sheet: Fig4
Fig 4. Media factors promoting cell death.
Fig4A Media pH & composition					Fig4B: Concentration dependence
Media	Total cells(cells/ml)	Trypan blue pos (cells/ml)	% Cell Death		SC supplement	Concentration(%w/v)	Total cells (cells/ml)	Trypan blue pos (cells/ml)	% Cell Death
SC_pH4.5	270000000	600000	0.222222		None	0	41200000	200000	0.485437
SC_pH4.5	39000000	200000	0.512821		None	0	282000000	600000	0.212766
SC_pH4.5	310000000	2000000	0.645161		None	0	17300000	30000	0.17341
SC_pH6.6	41200000	200000	0.485437		None	0	292000000	600000	0.205479
SC_pH6.6	282000000	600000	0.212766		BactoPeptone	0.5	47400000	5200000	10.9705
SC_pH6.6	345000000	600000	0.173913		BactoPeptone	0.5	45000000	6000000	13.3333
SC_pH6.6	292000000	600000	0.205479		BactoPeptone	0.5	44200000	10400000	23.5294
YPD_pH4.5	15400000	11800000	76.6234		BactoPeptone	1	43600000	13600000	31.1927
YPD_pH4.5	27400000	24000000	87.5912		BactoPeptone	1	48200000	16000000	33.195
YPD_pH4.5	32800000	27800000	84.7561		BactoPeptone	1	55400000	24400000	44.0433
YPD_pH6.6	28800000	24800000	86.1111		BactoPeptone	2	36800000	26800000	72.8261
YPD_pH6.6	19000000	17400000	91.5789		BactoPeptone	2	34400000	23800000	69.186
YPD_pH6.6	23000000	19800000	86.087		BactoPeptone	2	39000000	22600000	57.9487
YPD_pH6.6	24800000	22200000	89.5161		BactoPeptone	2	36800000	27000000	73.3696
SC_Ye	46000000	7600000	16.5217		BactoPeptone	3	35800000	25600000	71.5084
SC_Ye	37600000	3400000	9.04255		BactoPeptone	3	33600000	26600000	79.1667
SC_Ye	42800000	5200000	12.1495		BactoPeptone	3	38200000	31000000	81.1518
SC_Ye	51200000	8600000	16.7969		YeastExtract	0.5	47200000	3000000	6.35593
SC_Bp	43600000	13600000	31.1927		YeastExtract	0.5	46600000	2800000	6.00858
SC_Bp	48200000	16000000	33.195		YeastExtract	0.5	46400000	3400000	7.32759
SC_Bp	55400000	24400000	44.0433		YeastExtract	1	46000000	7600000	16.5217
SC_YeBp	26800000	23200000	86.5672		YeastExtract	1	37600000	3400000	9.04255
SC_YeBp	27800000	25600000	92.0863		YeastExtract	1	42800000	5200000	12.1495
SC_YeBp	31800000	27000000	84.9057		YeastExtract	1	51200000	8600000	16.7969
					YeastExtract	2	42000000	9800000	23.3333
					YeastExtract	2	44800000	7400000	16.5179
					YeastExtract	2	52400000	10600000	20.229

## Sheet: Fig5
Fig 5. Cell death kinetics in conditioned YPD media.
Sample time (h)	SC5314 cells		Total cells (cells/ml)			Trypan blue pos (cells/ml)			Trypan blue neg (cells/ml)			% cell death			% viable
		Trial 1	Trial 2	Trial 3	Trial 1	Trial 2	Trial 3	Trial 1	Trial 2	Trial 3	Trial 1	Trial 2	Trial 3	Trial 1	Trial 2	Trial 3
0	log-phase	3100000	5000000	5000000	0	0	0	3100000	5000000	5000000	0	0	0	100	100	100
1	log-phase	9100000	7800000	5400000	0	0	0	9100000	7800000	5400000	0	0	0	100	100	100
2	log-phase	8000000	11000000	8600000	536000	572000	240800	7464000	10428000	8359200	6.7	5.2	2.8	93.3	94.8	97.2
3	log-phase	15000000	15000000	13000000	2850000	2160000	1430000	12150000	12840000	11570000	19	14.4	11	81	85.6	89
4	log-phase	17000000	21000000	26000000	6120000	6.447e+06	6500000	10880000	1.4553e+07	19500000	36	30.7	25	64	69.3	75
5	log-phase	22000000	25000000	23000000	13420000	15250000	9660000	8580000	9750000	13340000	61	61	42	39	39	58
6	log-phase	18500000	34000000	33000000	13875000	28730000	21780000	4625000	5270000	11220000	75	84.5	66	25	15.5	34
7	log-phase	20000000	30000000	23000000	17000000	23700000	17020000	3000000	6300000	5980000	85	79	74	15	21	26
8	log-phase	22000000	22000000	29000000	18700000	16720000	18995000	3300000	5280000	10005000	85	76	65.5	15	24	34.5
0	stationary	4900000	5000000	5000000	0	0	0	4900000	5000000	5000000	0	0	0	100	100	100
1	stationary	6800000	5300000	5600000	0	0	0	6800000	5300000	5600000	0	0	0	100	100	100
2	stationary	6600000	7100000	7500000	59400	19880	0	6540600	7080120	7500000	0.9	0.28	0	99.1	99.72	100
3	stationary	10000000	12500000	11000000	540000	437500	38500	9460000	12062500	10961500	5.4	3.5	0.35	94.6	96.5	99.65
4	stationary	14000000	14700000	16000000	4620000	3028200	1920000	9380000	11671800	14080000	33	20.6	12	67	79.4	88
5	stationary	17000000	19000000	20000000	8330000	8550000	7000000	8670000	10450000	13000000	49	45	35	51	55	65
6	stationary	14000000	17400000	24600000	9940000	13050000	15006000	4060000	4350000	9594000	71	75	61	29	25	39
7	stationary	14000000	17000000	24500000	11480000	13940000	15067500	2520000	3060000	9432500	82	82	61.5	18	18	38.5
8	stationary	20000000	14000000	27000000	17600000	11900000	18090000	2400000	2100000	8910000	88	85	67	12	15	33

## Sheet: Fig6
	Fig 6. A volatile metabolic product promotes cells death.
		Trial 1		Trial 2		Trial 3			% Cell death
	Medium	Total cells (cell/ml)	Trypan blue pos (cells/ml)	Total cells (cell/ml)	Trypan blue pos (cells/ml)	Total cells (cell/ml)	Trypan blue pos (cells/ml)	Trial 1	Trial 2	Trial 3
	conditioned YPD medium	44200000	35400000	49600000	39400000	43400000	36600000	80.0905	79.4355	84.3318
	purged YPD medium	295000000	6800000	330000000	5000000	263000000	9200000	2.30508	1.51515	3.4981
	purged YPD + YPD_evaporate	44200000	33800000	32600000	30200000	54400000	47800000	76.4706	92.638	87.8676
	purged YPD + SC_evaporate	71000000	38200000	98600000	50600000	117500000	68000000	53.8028	51.3185	57.8723
	conditioned SC	85000000	200000	81000000	200000	94000000	200000	0.235294	0.246914	0.212766
	conditioned SC + BactoPeptone	49600000	35000000	58000000	51200000	47800000	38600000	70.5645	88.2759	80.7531
	conditioned SC + yeast extract	97500000	25800000	97000000	24600000	84500000	40000000	26.4615	25.3608	47.3373
	purged YPD + wt_evaporate	367500000	200000	287500000	200000	420000000	200000	0.0544218	0.0695652	0.047619

## Sheet: Fig7
	Fig 7. Elution profile of BactoPeptone fractionated on BioGel P2.
	Elution profile of BactoPeptone fractionation on BioGel-P2
	Frac#	Ve (ml)	Total cells (cells/ml)	Trypan blue pos (cells/ml)	% Cell death		Standard	Peak Frac.	Elution Vol.
	20	30	181000000	1000000	0.552486		cyanocobalamine	28	42
	21	31.5	165000000	1600000	0.969697		raffinose	36	54
	22	33	167000000	200000	0.11976		glucose	44	66
	23	34.5	149000000	5000000	3.3557		2-deoxyadenosine	60	90
	24	36	171000000	6800000	3.97661		adenosine	66	99
	25	37.5	173000000	3800000	2.19653		2-deoxyguanosine	69	103.5
	26	39	173000000	4400000	2.54335		guanosine	75	112.5
	27	40.5	177000000	2600000	1.46893		adenine	78	117
	28	42	189000000	200000	0.10582
	29	43.5	224000000	400000	0.178571
	30	45	159000000	10800000	6.79245
	31	46.5	141000000	20600000	14.6099
	32	48	156000000	21600000	13.8462
	33	49.5	141000000	28600000	20.2837
	34	51	134000000	22800000	17.0149
	35	52.5	165000000	29800000	18.0606
	36	54	125000000	9600000	7.68
	37	55.5	145000000	12400000	8.55172
	38	57	117000000	15800000	13.5043
	39	58.5	155000000	8600000	5.54839
	40	60	123000000	400000	0.325203
	41	61.5	115000000	4800000	4.17391
	42	63	147000000	11400000	7.7551
	43	64.5	146000000	8200000	5.61644
	44	66	143000000	6200000	4.33566
	45	67.5	137000000	4400000	3.21168
	46	69	116000000	7800000	6.72414
	47	70.5	115000000	4600000	4
	48	72	116500000	3400000	2.91845
	49	73.5	87000000	600000	0.689655
	50	75	118000000	4400000	3.72881
	51	76.5	99500000	3600000	3.61809
	52	78	119500000	1400000	1.17155
	53	79.5	148500000	4000000	2.6936
	54	81	91500000	1600000	1.74863
	55	82.5	101500000	7000000	6.89655
	56	84	113000000	7200000	6.37168
	57	85.5	115000000	5200000	4.52174
	58	87	117000000	6600000	5.64103
	59	88.5	94500000	14400000	15.2381
	60	90	88000000	11200000	12.7273
	61	91.5	115000000	3000000	2.6087
	62	93	104000000	8000000	7.69231
	63	94.5	135500000	12000000	8.85609
	64	96	95000000	21800000	22.9474
	65	97.5	156000000	14800000	9.48718
	66	99	125000000	22800000	18.24
	67	100.5	127000000	15200000	11.9685
	68	102	123500000	19200000	15.5466
	69	103.5	100500000	7600000	7.56219
	70	105	112000000	13800000	12.3214
	71	106.5	115000000	18800000	16.3478
	72	108	114000000	15200000	13.3333
	73	109.5	113500000	17200000	15.1542
	74	111	137500000	20000000	14.5455
	75	112.5	103000000	16400000	15.9223
	76	114	128000000	9600000	7.5
	77	115.5	94000000	8000000	8.51064
	78	117	110000000	9000000	8.18182
	79	118.5	81500000	3000000	3.68098
	80	120	103500000	4600000	4.44444
	81	121.5	166500000	22400000	13.4535
	82	123	91000000	2000000	2.1978
	83	124.5	72000000	6800000	9.44444
	84	126	64500000	4400000	6.82171

## Sheet: Fig8
	Fig 8. Purines promote cell death.					Effect of adenine concentration
	Media Supplement	Total cells (cells/ml)	Trypan blue pos (cells/ml)	% Cell Death		[Adenine] (mM)	Total Cells (cells/ml)	Trypan blue pos (cells/ml)	% Cell Death
	2-deoxyadenosine	105000000	12600000	12		0	52000000	200000	0.4
	2-deoxyadenosine	63600000	31400000	49.3711		0	88000000	200000	0.2
	2-deoxyadenosine	57800000	17600000	30.4498		0	83000000	200000	0.2
	2-deoxyguanosine	99500000	10400000	10.4523		0.1	58500000	11600000	19.8
	2-deoxyguanosine	61200000	12000000	19.6078		0.1	96500000	11000000	11.4
	2-deoxyguanosine	76200000	13200000	17.3228		0.1	91000000	13200000	14.5
	adenine	34600000	18600000	53.7572		1	62500000	21000000	33.6
	adenine	62000000	26400000	42.5806		1	87000000	13600000	15.6
	adenine	63600000	35000000	55.0314		1	99500000	19000000	19.1
	adenine	31200000	24000000	76.9231		10	47200000	30600000	64.8
	adenine	96000000	29200000	30.4167		10	74000000	28400000	38.4
	adenine	79500000	25500000	32.0755		10	82400000	20600000	25
	adenine	158000000	76000000	48.1013
	adenosine	44400000	27000000	60.8108
	adenosine	43400000	32200000	74.1935
	adenosine	155000000	40000000	25.8065
	BactoPeptone	18400000	16800000	91.3043
	BactoPeptone	26800000	23000000	85.8209
	BactoPeptone	24000000	19600000	81.6667
	BactoPeptone	33800000	30800000	91.1243
	BactoPeptone	41400000	38600000	93.2367
	BactoPeptone	84000000	54500000	64.881
	BactoPeptone	51200000	38200000	74.6094
	BactoPeptone	39400000	30600000	77.665
	conditioned SC	72000000	400000	0.555556
	conditioned SC	87000000	600000	0.689655
	conditioned SC	80000000	0	0
	conditioned SC	94000000	800000	0.851064
	conditioned SC	75000000	1000000	1.33333
	conditioned SC	63500000	1600000	2.51969
	conditioned SC	100000000	200000	0.2
	conditioned SC	112000000	600000	0.535714
	conditioned SC	105000000	0	0
	conditioned SC	54200000	3000000	5.53506
	conditioned SC	58000000	1200000	2.06897
	cytidine	97500000	1400000	1.4359
	cytidine	96000000	1800000	1.875
	cytidine	98500000	800000	0.812183
	cytosine	97000000	200000	0.206186
	cytosine	123000000	0	0
	cytosine	87000000	600000	0.689655
	guanosine	82000000	2800000	3.41463
	guanosine	39200000	5600000	14.2857
	guanosine	41400000	4600000	11.1111
	hypoxanthine	52400000	30000000	57.2519
	hypoxanthine	56600000	32400000	57.2438
	hypoxanthine	76500000	17000000	22.2222
	inosine	84500000	12800000	15.1479
	inosine	45600000	15800000	34.6491
	inosine	47400000	29400000	62.0253
	uracil	140000000	600000	0.428571
	uracil	109000000	800000	0.733945
	uracil	98000000	200000	0.204082
	uric acid	96000000	200000	0.208333
	uric acid	74000000	1000000	1.35135
	uric acid	65000000	0	0
	uridine	135000000	0	0
	uridine	83000000	1000000	1.20482
	uridine	87000000	1200000	1.37931
	xanthine	13000000	3000000	23.0769
	xanthine	15600000	3400000	21.7949
	xanthine	16200000	1600000	9.87654

## Sheet: Fig11
	Fig 11. Acetal promotes purine-dependent cell death.
	Acetal_conc (mM)	Adenine	Total cells (cells/ml)	Trypan blue pos (cells/ml)	% Cell Death
	0	-	275000000	200000	0.0727273
	10	-	225000000	0	0
	25	-	223000000	200000	0.0896861
	0	-	73000000	0	0
	10	-	178000000	200000	0.11236
	25	-	250000000	0	0
	0	-	207000000	0	0
	10	-	184000000	400000	0.217391
	25	-	142000000	0	0
	0	+	237000000	0	0
	10	+	162000000	15600000	9.62963
	25	+	35800000	30600000	85.4749
	0	+	296000000	200000	0.0675676
	10	+	45800000	1600000	3.49345
	25	+	25400000	16200000	63.7795
	0	+	284000000	0	0
	10	+	193000000	10200000	5.28497
	25	+	31400000	23200000	73.8854

## Sheet: S1_Fig
	Time	Strain	Supernatant	Total Cells (cells/ml)	Trypan blue pos (cells/ml)	% Cell death
	0	mt1179.41	mt1179.41	5000000	27500	0.55
	2	mt1179.41	mt1179.41	12600000	20000	0.15873
	4	mt1179.41	mt1179.41	28100000	3200000	11.3879
	6	mt1179.41	mt1179.41	48000000	28500000	59.375
	8	mt1179.41	mt1179.41	36600000	34800000	95.082
	0	mt1179.41	SC5314	5000000	27500	0.55
	2	mt1179.41	SC5314	13550000	40000	0.295203
	4	mt1179.41	SC5314	46500000	0	0
	6	mt1179.41	SC5314	55000000	0	0
	8	mt1179.41	SC5314	87500000	0	0
	0	mt1179.41	mt1179.41	5000000	0	0
	2	mt1179.41	mt1179.41	11100000	20000	0.18018
	4	mt1179.41	mt1179.41	26500000	2450000	9.24528
	6	mt1179.41	mt1179.41	31400000	17000000	54.1401
	8	mt1179.41	mt1179.41	36600000	33600000	91.8033
	0	mt1179.41	SC5314	5000000	0	0
	2	mt1179.41	SC5314	14450000	0	0
	4	mt1179.41	SC5314	30500000	0	0
	6	mt1179.41	SC5314	63500000	0	0
	8	mt1179.41	SC5314	80000000	0	0
	0	mt1179.41	mt1179.41	5000000	0	0
	2	mt1179.41	mt1179.41	11750000	0	0
	4	mt1179.41	mt1179.41	20000000	2580000	12.9
	6	mt1179.41	mt1179.41	44200000	25000000	56.5611
	8	mt1179.41	mt1179.41	24400000	23000000	94.2623
	0	mt1179.41	SC5314	5000000	0	0
	2	mt1179.41	SC5314	12700000	0	0
	4	mt1179.41	SC5314	27000000	40000	0.148148
	6	mt1179.41	SC5314	64500000	0	0
	8	mt1179.41	SC5314	73500000	0	0
